# Supplementary material for: Case report of extensive embolic complications in culture-negative mitral valve endocarditis due to Rothia dentocariosa
Source: Eur Heart J Case Rep. 2026 Feb 6;10(3):ytag097. doi: 10.1093/ehjcr/ytag097 (PMC12959498; doi:10.1093/ehjcr/ytag097)
Supplement: ytag097_Supplementary_Data [file ytag097_supplementary_data.zip]

Archive with 4 entries (4 files):
- Video1a.mp4
- Video1b.mp4
- Video2.mp4
- Video3.mp4
